# Supplementary material for: Correct setup of the substantia nigra requires Reelin-mediated fast, laterally-directed migration of dopaminergic neurons
Source: eLife. 2019 Jan 28;8:e41623. doi: 10.7554/eLife.41623 (PMC6349407; doi:10.7554/eLife.41623)
Supplement: Source code 1. [file elife-41623-code1.zip]

Archive with 41 entries (40 files):
- angcalc.m
- __MACOSX/
- __MACOSX/._angcalc.m
- angtrajcalc.m
- __MACOSX/._angtrajcalc.m
- delete_extra_sheet.m
- Directionality.m
- __MACOSX/._Directionality.m
- dispFilter.m
- __MACOSX/._dispFilter.m
- Displacement.m
- __MACOSX/._Displacement.m
- fastMig.m
- __MACOSX/._fastMig.m
- FullSpeedProfile.m
- __MACOSX/._FullSpeedProfile.m
- get_angle.m
- __MACOSX/._get_angle.m
- get_speedCharac.m
- __MACOSX/._get_speedCharac.m
- get_trajangle.m
- __MACOSX/._get_trajangle.m
- get_trajangle_fastmovingcells.m
- __MACOSX/._get_trajangle_fastmovingcells.m
- get_trajfile.m
- __MACOSX/._get_trajfile.m
- intMig.m
- __MACOSX/._intMig.m
- maxSpeed.m
- __MACOSX/._maxSpeed.m
- multitrajplots.m
- __MACOSX/._multitrajplots.m
- plot_traj.m
- __MACOSX/._plot_traj.m
- plot_traj_multicolor.m
- __MACOSX/._plot_traj_multicolor.m
- rest.m
- slowMig.m
- Trajectory_angles.m
- __MACOSX/._Trajectory_angles.m
- trajmovie.m
