# Supplementary material for: Correct setup of the substantia nigra requires Reelin-mediated fast, laterally-directed migration of dopaminergic neurons
Source: eLife. 2019 Jan 28;8:e41623. doi: 10.7554/eLife.41623 (PMC6349407; doi:10.7554/eLife.41623)
Supplement: Source code 1. [file elife-41623-code1.zip › angtrajcalc.m]

function [angendtraj]=angtrajcalc(xyz)
%******************************************************
% calculate the angle to the positive y-axis with input trajectory in x and y respectively.
% Calculates angle for trajectory of each neuron based on first and last
% positions
% 
%*******************************************************
% 
% Last update:  10.25.2017
% Written by: Ankita Ravi Vaswani               
%******************************************************
% calculate angle between direction of movement and midline with input x,y,z coordinates in the unit of length(um)
% x position as first column, y position as 2nd column

[fn,~]=size(xyz); % frame number of analysis    
             
            Dxyz=xyz(fn,:)-xyz(1,:);
                
            angendtraj = atan2d(Dxyz(1), Dxyz(2));
 
           
    end
