# Supplementary material for: Correct setup of the substantia nigra requires Reelin-mediated fast, laterally-directed migration of dopaminergic neurons
Source: eLife. 2019 Jan 28;8:e41623. doi: 10.7554/eLife.41623 (PMC6349407; doi:10.7554/eLife.41623)
Supplement: Source code 1. [file elife-41623-code1.zip › delete_extra_sheet.m]

function delete_extra_sheet(pathname,filename)
        
        excelFileName = filename;
        excelFilePath = pathname; % Current working directory.
        sheetName = 'Sheet'; % EN: Sheet, DE: Tabelle, etc. (Lang. dependent)
        % Open Excel file.
        objExcel = actxserver('Excel.Application');
        objExcel.Workbooks.Open(fullfile(excelFilePath, excelFileName)); % Full path is necessary!
        % Delete sheets.
        try
              % Throws an error if the sheets do not exist.
              objExcel.ActiveWorkbook.Worksheets.Item([sheetName '1']).Delete;
              objExcel.ActiveWorkbook.Worksheets.Item([sheetName '2']).Delete;
              objExcel.ActiveWorkbook.Worksheets.Item([sheetName '3']).Delete;
        catch
               % Do nothing.
        end
        % Save, close and clean up.
        objExcel.ActiveWorkbook.Save;
        objExcel.ActiveWorkbook.Close;
        objExcel.Quit;
        objExcel.delete;
end
