# Supplementary material for: Correct setup of the substantia nigra requires Reelin-mediated fast, laterally-directed migration of dopaminergic neurons
Source: eLife. 2019 Jan 28;8:e41623. doi: 10.7554/eLife.41623 (PMC6349407; doi:10.7554/eLife.41623)
Supplement: Source code 1. [file elife-41623-code1.zip › maxSpeed.m]

function [maxSpeed]=maxSpeed(xyz)
%******************************************************
% calculate the Maximum Speed with input trajectory in x, y, z respectively.
% 
% 
%*******************************************************
% modified from code in Wu et al., 2015
% modified by Ankita Vaswani, October 2017
%               
%******************************************************
% outputs the maximumSpeed with input x,y,z cell locations in the unit of length(um)

[fn,~]=size(xyz); % frame number of analysis    
    speed=zeros(fn-1,1);
    
    for dt= 1 : (fn-1) % loop through differnet time-lag            
            dxyz=xyz(1+dt,:)-xyz(dt,:);
            speed(dt)=sqrt(sum(dxyz.^ 2, 2))*6;            
    end
maxSpeed = max(speed);
