# Supplementary material for: Correct setup of the substantia nigra requires Reelin-mediated fast, laterally-directed migration of dopaminergic neurons
Source: eLife. 2019 Jan 28;8:e41623. doi: 10.7554/eLife.41623 (PMC6349407; doi:10.7554/eLife.41623)
Supplement: Source code 1. [file elife-41623-code1.zip › slowMig.m]

function [timeinSlowMigration]=slowMig(xyz)
%******************************************************
% calculate the % of time spent at rest by a neuron (speed < 10um/hr)
% 
% 
%*******************************************************
% 
% Last update:  02.06.2018
%               
%******************************************************


[fn,~]=size(xyz); % frame number of analysis    
    n=0;
   
    for dt= 1 : (fn-1) % loop through differnet time-lag            
            speedxyz=sqrt((xyz(1+dt,1)-xyz(dt,1))^2+(xyz(1+dt,2)-xyz(dt,2))^2+(xyz(1+dt,3)-xyz(dt,3))^2)*6;
            if 10 <= speedxyz && 30> speedxyz
                n=n+1;
            end
            

    end
   timeinSlowMigration = n/(fn-1)*100; 
end
